# Supplementary material for: Minor Impact of A258D Mutation on Biochemical and Enzymatic Properties of Leishmania infantum GDP-Mannose Pyrophosphorylase
Source: Microorganisms. 2022 Jan 21;10(2):231. doi: 10.3390/microorganisms10020231 (PMC8877407; doi:10.3390/microorganisms10020231)
Supplement: Supplementary file 1 [file microorganisms-10-00231-s001.zip]

Archive with 1 entries (1 files):
- microorganisms-1559561-supplementary.pdf
